# Supplementary material for: Tetrahydrobiopterin modulates ubiquitin conjugation to UBC13/UBE2N and proteasome activity by S-nitrosation
Source: Sci Rep. 2018 Sep 25;8:14310. doi: 10.1038/s41598-018-32481-4 (PMC6156325; doi:10.1038/s41598-018-32481-4)
Supplement: Supplementary file 3 — Supplemental Dataset [file 41598_2018_32481_MOESM3_ESM.xlsx]

## Sheet: Sheet1
Accession	Sequence	PROTEIN
O35083	EISTDGLGGGDCLK	1-acyl-sn-glycerol-3-phosphate acyltransferase alpha
P68510	NCNDFQYESK	14-3-3 protein eta
P68254	YDDMATCMK, YLAEVACGDDRK	14-3-3 protein theta
P58871	FAACTVEEILAK	182 kDa tankyrase-1-binding protein
Q6PDY2	QACLTFR	2-aminoethanethiol dioxygenase
Q3TIU4	VYTPCNADIGLR	2',5'-phosphodiesterase 12
P62334	NVCTEAGMFAIR, GCLLYGPPGTGK, AVASQLDCNFLK	26S protease regulatory subunit 10B
P62192	AICTEAGLMALR	26S protease regulatory subunit 4
P46471	SVCTEAGMFAIR	26S protease regulatory subunit 7
Q8BG32	TTANAIYCPPK	26S proteasome non-ATPase regulatory subunit 11
Q9D8W5	LCLAVK	26S proteasome non-ATPase regulatory subunit 12
Q8VDM4	GTLTLCPYHSDR	26S proteasome non-ATPase regulatory subunit 2
Q99JI4	AEYLCQIGDK	26S proteasome non-ATPase regulatory subunit 6
Q921H8	DCLTPMGMTSENVAER	3-ketoacyl-CoA thiolase A, peroxisomal
Q9CPR5	GCGTSLDLLR	39S ribosomal protein L15, mitochondrial
Q9JLJ2	VIATFACSGEK	4-trimethylaminobutyraldehyde dehydrogenase
P62281	NMSVHLSPCFR	40S ribosomal protein S11
P63323	LGEWVGLCK	40S ribosomal protein S12
P25444	CGSVLVR	40S ribosomal protein S2
Q6ZWU9	LTEGCSFR	40S ribosomal protein S27
P62858	TGSQGQCTQVR	40S ribosomal protein S28
P62908	GLCAIAQAESLR	40S ribosomal protein S3
P97351	LFCVGFTK, NCLTNFHGMDLTR	40S ribosomal protein S3a
P62702	FDTGNLCMVTGGANLGR	40S ribosomal protein S4, X isoform
P97461	KAQCPIVER	40S ribosomal protein S5
P62242	NCIVLIDSTPYR, LDVGNFSWGSECCTR	40S ribosomal protein S8
Q8BRK8	TSCGSPNYAAPEVISGR	5'-AMP-activated protein kinase catalytic subunit alpha-2
P70290	VASVAHSAPSEAPSCSPFGK	55 kDa erythrocyte membrane protein
P12382	VFANAPDSACVIGLR	6-phosphofructokinase, liver type
P63038	AAVEEGIVLGGGCALLR	60 kDa heat shock protein, mitochondrial
P63038	CIPALDSLKPANEDQK	60 kDa heat shock protein, mitochondrial
P14869	AGAIAPCEVTVPAQNTGLGPEK, CFIVGADNVGSK	60S acidic ribosomal protein P0
Q6ZWV3	RLIPDGCGVK	60S ribosomal protein L10
Q9CR57	CMQLTDFILK, ALVDGPCTR	60S ribosomal protein L14
P62717	SSGEIVYCGQVFEK, DLTTAGAVTQCYR	60S ribosomal protein L18a
P62830	ECADLWPR	60S ribosomal protein L23
P27659	VACIGAWHPAR, TVFAEHISDECK	60S ribosomal protein L3
P62889	LVILANNCPALR	60S ribosomal protein L30
P47964	EVCGFAPYER	60S ribosomal protein L36
P61514	YTCSFCGK	60S ribosomal protein L37a
Q9D8E6	GPCIIYNEDNGIIK	60S ribosomal protein L4
P47962	DIICQIAYAR	60S ribosomal protein L5
P12970	TCTTVAFTQVNSEDK	60S ribosomal protein L7a
P62918	NCWPR	60S ribosomal protein L8
P51410	TICSHVQNMIK	60S ribosomal protein L9
O88455	AIECSYTSADGLK	7-dehydrocholesterol reductase
Q99JW1	TYCFDAFPNIEK	Abhydrolase domain-containing protein FAM108A
Q7M759	TYCFDAFPNIDK	Abhydrolase domain-containing protein FAM108B1
Q8BU33	AAVETLGVPCFLGGMSR	Acetolactate synthase-like protein
Q8QZT1	IHMGNCAENTAK	Acetyl-CoA acetyltransferase, mitochondrial
Q99KI0	VGLIGSCTNSSYEDMGR, CTTDHISAAGPWLK	Aconitate hydratase, mitochondrial
P61161	LCYVGYNIEQEQK	Actin-related protein 2
Q9CVB6	NCFASVFEK	Actin-related protein 2/3 complex subunit 2
Q99JY9	YSYVCPDLVK, DYEEIGPSICR	Actin-related protein 3
Q9QYR9	SCWDEPLSIAVR	Acyl-coenzyme A thioesterase 2, mitochondrial
Q91ZN5	GLCFPLVK, ACVFGNEPK	Adenosine 3'-phospho 5'-phosphosulfate transporter 1
P40124	INSITVDNCK	Adenylyl cyclase-associated protein 1
Q9JKW0	FHEICSNLVK	ADP-ribosylation factor-like protein 6-interacting protein 1
Q8VEH3	EICCYSISCK	ADP-ribosylation factor-like protein 8A
P48962	EFNGLGDCLTK	ADP/ATP translocase 1
P51881	GLGDCLVK	ADP/ATP translocase 2
Q8R4G6	LAEPGQSCK, VTCQSSELYK	Alpha-1,6-mannosylglycoprotein 6-beta-N-acetylglucosaminyltransferase A
P61164	ACYLSINPQKDETLETEK	Alpha-centractin
P27046	GIGLPCSTTQGK, GFDCQFSSR, DCLFASQSGSQPR	Alpha-mannosidase 2
Q9DB05	IEEACEIYAR	Alpha-soluble NSF attachment protein
Q8R010	FSVQTMCPIEGEGNIAR	Aminoacyl tRNA synthase complex-interacting multifunctional protein 2
Q99NH0	VCDLLLK	Ankyrin repeat domain-containing protein 17
P10107	CLTTIVK	Annexin A1
P97384	FNAILCSR	Annexin A11
Q07076	CYQLEFGR	Annexin A7
Q6P9J9	FNYESEDISCPSER	Anoctamin-6
P17427	LTECLETILNK	AP-2 complex subunit alpha-2
Q9DBG3	CVSTLLDLIQTK	AP-2 complex subunit beta
Q9D0I9	LQEVFGCAIR	Arginine--tRNA ligase, cytoplasmic
P50428	MSNGGCSGLLR	Arylsulfatase A
Q8BP47	DVCLYPR	Asparagine--tRNA ligase, cytoplasmic
P05202	VGAFTVVCK	Aspartate aminotransferase, mitochondrial
Q8BSY0	TCALLEK	Aspartyl/asparaginyl beta-hydroxylase
P56382	FSQICAK	ATP synthase subunit epsilon, mitochondrial
Q91VR2	GLCGAIHSSVAK	ATP synthase subunit gamma, mitochondrial
Q6P542	ICIVGPNGVGK	ATP-binding cassette sub-family F member 1
Q91VR5	GSAFAIGSDGLCCQSR	ATP-dependent RNA helicase DDX1
Q9D5T0	DAAFQNVLTHVCLD	ATPase family AAA domain-containing protein 1
Q05793	QCSSSSWSR	Basement membrane-specific heparan sulfate proteoglycan core protein
Q8BFZ3	CDVDIR	Beta-actin-like protein 2
P21550	VNQIGSVTESIQACK	Beta-enolase
Q8CGC7	GSQFGQSCCLR	Bifunctional glutamate/proline--tRNA ligase
O35607	LTAQCAEER	Bone morphogenetic protein receptor type-2
Q8BXV2	GSPGGLCSPSVEEK	BRI3-binding protein
Q922D8	QNVFACVR	C-1-tetrahydrofolate synthase, cytoplasmic
Q8BH59	AGQTTYSGVVDCFR	Calcium-binding mitochondrial carrier protein Aralar1
Q9QXX4	AGQTTYNGVTDCFR	Calcium-binding mitochondrial carrier protein Aralar2
Q8BMD8	TGQYSGIYGCAK	Calcium-binding mitochondrial carrier protein SCaMC-1
O08529	GCTFLVGLIQK, WNDNCPSWNTVDPEVR	Calpain-2 catalytic subunit
P14211	HEQNIDCGGGYVK	Calreticulin
Q9DBC7	VLGPCSDILK	cAMP-dependent protein kinase type I-alpha regulatory subunit
Q60865	EKPVCGTTYK	Caprin-1
P67871	YQQGDFGYCPR	Casein kinase II subunit beta
O89110	MAELCDSPR	Caspase-8
P26231	IVAECNAVR, SAAGEFADDPCSSVK, YQEALPTVANSTGPHAASCFGAK	Catenin alpha-1
P10605	EQWSNCPTIGQIR	Cathepsin B
P18242	AIGAVPLIQGEYMIPCEK	Cathepsin D
P06797	GCVTPVK	Cathepsin L1
Q61490	QIGDTLPVSCTISASR	CD166 antigen
P15379	EPSETPDQCMTADETR	CD44 antigen
Q8BHL7	LGCCVVEKPQPK	CDC42 small effector protein 1
P60766	YVECSALTQK	Cell division control protein 42 homolog
Q8R2Y2	YLCMASVPR	Cell surface glycoprotein MUC18
P53996	GFQFVSSSLPDICYR	Cellular nucleic acid-binding protein
Q8BT07	CSVQYPATEHR	Centrosomal protein of 55 kDa
P0C0A3	VMEGLQVGNECLNK	Charged multivesicular body protein 6
Q8BY89	VVDDTACPLLR	Choline transporter-like protein 2
Q9CZU6	LPCVAAK	Citrate synthase, mitochondrial
Q9ESD6	TTCSSGGALGPGQPSEGLLDR	CKLF-like MARVEL transmembrane domain-containing protein 7
Q68FD5	CNEPAVWSQLAK, LECSEELGDLVK, VIQCFAETGQVQK	Clathrin heavy chain 1
Q9Z0S5	CTNVGNMDLSK	Claudin-15
Q99LI7	FMDLYPCSASELK	Cleavage stimulation factor subunit 3
Q8CIE6	CPLSGACYSPEFK	Coatomer subunit alpha
P18760	AVLFCLSEDKK	Cofilin-1
P45591	LLPLNDCR	Cofilin-2
Q8R3Q6	IDASQTCK	Coiled-coil domain-containing protein 58
Q3TCJ8	VSLSDCIQEAK	Coiled-coil domain-containing protein 69
Q9CRB9	YEYHPVCADLQTK	Coiled-coil-helix-coiled-coil-helix domain-containing protein 3, mitochondrial
Q61129	MFICK	Complement factor I
Q6A0A9	VTAASGHCGAFSGSDSSR	Constitutive coactivator of PPAR-gamma-like protein 1
Q8BT60	SSPVEYECINEK	Copine-3
O08997	VCIDSEHSSDTLLATLNK	Copper transport protein ATOX1
P36552	TCAEAVVPSYVPIVK	Coproporphyrinogen-III oxidase, mitochondrial
Q9WUM3	VTWDSTFCAVNPK	Coronin-1B
P43135	SQCALEEYVR	COUP transcription factor 2
Q9CPZ8	CSEQVEDFTR	COX assembly mitochondrial protein homolog
Q6ZQ38	LSTLCPSAVLQR, TVIGELPPASSGSALAANVCK	Cullin-associated NEDD8-dissociated protein 1
Q9JLL0	TPTKPSSLNNQLVSVDCK	Cysteine-rich motor neuron 1 protein
Q9DCT8	ASSVTTFTGEPNMCPR	Cysteine-rich protein 2
Q9CZ13	VYEEDAVPGLTPCR	Cytochrome b-c1 complex subunit 1, mitochondrial
P53702	AYDYVECPVTGAR	Cytochrome c-type heme lyase
Q9JHU4	ITNQVIYLNPPIEECR, QDLADVVQVCEGK, SSLQSQCLNEVLK	Cytoplasmic dynein 1 heavy chain 1
Q9CPY7	QVIDCQLADVNNLGK	Cytosol aminopeptidase
Q61753	VLISDSLDPCCR	D-3-phosphoglycerate dehydrogenase
Q9Z110	GDECGLALGR	Delta-1-pyrroline-5-carboxylate synthase
E9Q557	LLEAQACTGGIIHPTTGQK	Desmoplakin
Q62188	AITVASQTNCPLYVTK	Dihydropyrimidinase-related protein 3
O35598	TITLQPGSPCNDFR	Disintegrin and metalloproteinase domain-containing protein 10
Q61072	DCFIEVNSK	Disintegrin and metalloproteinase domain-containing protein 9
P13864	CPNLAVK	DNA (cytosine-5)-methyltransferase 1
P97310	TSGVVTSCTGVLPQLSMVK	DNA replication licensing factor MCM2
P25206	SVHYCPATK	DNA replication licensing factor MCM3
P49718	CPLDPYFIMPDK, CSPIGVYTSGK, CSVLAAANSVFGR	DNA replication licensing factor MCM5
Q61881	CSILAAANPAYGR	DNA replication licensing factor MCM7
Q6ZQF0	SSCNSASSTPDSAR	DNA topoisomerase 2-binding protein 1
O35134	IIEESTQCGPQAVK	DNA-directed RNA polymerase I subunit RPA1
P63037	CVLNEGMPIYR	DnaJ homolog subfamily A member 1
Q91YW3	ICSEVLQMEPDNVNALK	DnaJ homolog subfamily C member 3
Q91YQ5	TEGSDLCDR	Dolichyl-diphosphooligosaccharide--protein glycosyltransferase subunit 1
P46978	EGSPVLLNCLMYK	Dolichyl-diphosphooligosaccharide--protein glycosyltransferase subunit STT3A
Q62418	AEEDVEPECIMEK	Drebrin-like protein
Q8K1M6	YIETSELCGGAR	Dynamin-1-like protein
Q3U319	EIQPCLAESR	E3 ubiquitin-protein ligase BRE1B
P46935	LAVCGNPATSQPVTSSNHSSR	E3 ubiquitin-protein ligase NEDD4
E9Q555	GLENVTWYTCPR	E3 ubiquitin-protein ligase RNF213
Q9EQP2	FMCSQLPNQVLK	EH domain-containing protein 4
Q9DCW4	EIIAVSCGPSQCQETIR	Electron transfer flavoprotein subunit beta
P58252	CELLYEGPPDDEAAMGIK, CLYASVLTAQPR, EGALCEENMR, ETVSEESNVLCLSK	Elongation factor 2
Q9CZR8	ALETCGGDLK	Elongation factor Ts, mitochondrial
Q9D1Q6	TPADCPVIAIDSFR	Endoplasmic reticulum resident protein 44
P08113	LTESPCALVASQYGWSGNMER	Endoplasmin
Q03145	FTTEIHPSCVAR	Ephrin type-A receptor 2
Q8R180	IMDCVGCFK	ERO1-like protein alpha
Q91V76	NPADGACLLEK	Ester hydrolase C11orf54 homolog
Q9EQ06	TSCLCPNFINTGFIK	Estradiol 17-beta-dehydrogenase 11
O70503	LININVLSVCK	Estradiol 17-beta-dehydrogenase 12
P10630	AIIPCIK	Eukaryotic initiation factor 4A-II
Q9Z0N1	IVLTNPVCTEVGEK	Eukaryotic translation initiation factor 2 subunit 3, X-linked
P23116	NICQQVNIK	Eukaryotic translation initiation factor 3 subunit A
Q9Z1D1	EDLNCQEEEDPMNK	Eukaryotic translation initiation factor 3 subunit G
P59325	LCTFILK	Eukaryotic translation initiation factor 5
Q8BGY2	YEDICPSTHNMDVPNIK	Eukaryotic translation initiation factor 5A-2
Q3U0V1	CGLVIGR	Far upstream element-binding protein 2
Q61553	ACAETIDPASLWEY	Fascin
Q05816	TTVFSCNLGEK	Fatty acid-binding protein, epidermal
Q6NWW9	NSCATVYNGYGK	Fibronectin type III domain-containing protein 3B
Q8BTM8	IVSPSGAAVPCK	Filamin-A
Q80X90	AQITNPSGASTECFVK, CLTVLSLQESGLK, IAGPGLSSCVR, SSTETCYSAIPK, VVPCLVAPVAGR	Filamin-B
O08917	VFVLPCIQQIQR	Flotillin-1
Q9WVR4	IYGETPEACR	Fragile X mental retardation syndrome-related protein 2
P97808	QLSQFCLNR	FXYD domain-containing ion transport regulator 5
Q9R0N0	QCEEVAQALGK	Galactokinase
P16045	DSNNLCLHFNPR, FNAHGDANTIVCNTK	Galectin-1
P23242	YAYFNGCSSPTAPLSPMSPPGYK	Gap junction alpha-1 protein
Q91ZW2	STATPLTMTMCLPDLK	GDP-fucose protein O-fucosyltransferase 1
Q9Z1Z0	LQTENCELLQR	General vesicular transport factor p115
Q00612	NIQETCMSQTGWNR	Glucose-6-phosphate 1-dehydrogenase X
O08795	YEQGTGCWQGPNR	Glucosidase 2 subunit beta
P26443	CAVVDVPFGGAK	Glutamate dehydrogenase 1, mitochondrial
Q9CQM9	ELEASEELDTICPK	Glutaredoxin-3
P16858	IVSNASCTTNCLAPLAK, VPTPNVSVVDLTCR	Glyceraldehyde-3-phosphate dehydrogenase
Q9CZD3	CSVLPLSQNQEFMPFVK	Glycine--tRNA ligase
Q3THK7	VICAEEPYICK	GMP synthase [glutamine-hydrolyzing]
Q61543	DAHSQGEVVSCLEK, QVSSECQGEMLDYR	Golgi apparatus protein 1
Q8CB44	CCLINR	GRAM domain-containing protein 4
Q60631	VLNEECDQNWYK	Growth factor receptor-bound protein 2
Q99LP6	NNGQNLDEDLGHCEPK	GrpE protein homolog 1, mitochondrial
Q05915	CTNGFSER	GTP cyclohydrolase 1
Q61411	LNPPDESGPGCMSCK	GTPase HRas
B2RSH2	LFDSICNNK	Guanine nucleotide-binding protein G(i) subunit alpha-1
P08752	IIHEDGYSEEECR	Guanine nucleotide-binding protein G(i) subunit alpha-2
P62874	ACADATLSQITNNIDPVGR, LFVSGACDASAK	Guanine nucleotide-binding protein G(I)/G(S)/G(T) subunit beta-1
P62880	TFVSGACDASIK	Guanine nucleotide-binding protein G(I)/G(S)/G(T) subunit beta-2
P21279	TLESIMACCLSEEAK	Guanine nucleotide-binding protein G(q) subunit alpha
P21278	TLESMMACCLSDEVK	Guanine nucleotide-binding protein subunit alpha-11
P27600	CLLPAEAGAR	Guanine nucleotide-binding protein subunit alpha-12
P27601	SVLSVCFPGCVLTNGEAEQQR	Guanine nucleotide-binding protein subunit alpha-13
P68040	YWLCAATGPSIK	Guanine nucleotide-binding protein subunit beta-2-like 1
Q8BQM4	YSPDQLCVLDNVK	HEAT repeat-containing protein 3
Q61316	WNSPAEEGLSDCEVFPK	Heat shock 70 kDa protein 4
P48722	GCALQCAILSPAFK	Heat shock 70 kDa protein 4L
Q61699	CTPSVISFGSK	Heat shock protein 105 kDa
P11499	FENLCK	Heat shock protein HSP 90-beta
O70252	CPFYAAQPDK, GTLGGSNCPFQTTVAVLR, KCPFYAAQPDK	Heme oxygenase 2
Q99LI8	NCGQTVHDEVANK	Hepatocyte growth factor-regulated tyrosine kinase substrate
Q60668	FGEVVDCTLK	Heterogeneous nuclear ribonucleoprotein D0
O35737	GLPWSCSADEVQR	Heterogeneous nuclear ribonucleoprotein H
P70333	GLPWSCSAEEVMR	Heterogeneous nuclear ribonucleoprotein H2
P61979	LFQECCPHSTDR	Heterogeneous nuclear ribonucleoprotein K
Q8R081	QPAIMPGQSYGLEDGSCSYK	Heterogeneous nuclear ribonucleoprotein L
Q921F4	AALNGADIYAGCCTLK	Heterogeneous nuclear ribonucleoprotein L-like
Q9D0E1	MEEESGAPCVPSGNGAPGPK	Heterogeneous nuclear ribonucleoprotein M
Q7TMK9	SAFLCGVMK	Heterogeneous nuclear ribonucleoprotein Q
O88569	LTDCVVMR	Heterogeneous nuclear ribonucleoproteins A2/B1
P30681	MSSYAFFVQTCR	High mobility group protein B2
Q8BKC5	TKENVNATENCISAVGK, VAAAESMPLLLECAR	Importin-5
Q9D819	GISCMNTTVSESPFK	Inorganic pyrophosphatase
P47879	GELDCHQLADSFQE	Insulin-like growth factor-binding protein 4
Q61739	FGSCQQGVAATFTK, TGGLYSCDITSR	Integrin alpha-6
P43406	EGDVHTLGCGIAK, EPVGTCFLQDGTK, QVVCDLGNPMK	Integrin alpha-V
Q9Z1X4	CLAALASLR	Interleukin enhancer-binding factor 3
Q9D7P6	NVGTGLVGAPACGDVMK	Iron-sulfur cluster assembly enzyme ISCU, mitochondrial
Q9D6R2	CSDFTEEICR	Isocitrate dehydrogenase [NAD] subunit alpha, mitochondrial
P54071	CATITPDEAR, VCVQTVESGAMTK	Isocitrate dehydrogenase [NADP], mitochondrial
O88792	LTCTYSGFSSPR	Junctional adhesion molecule A
O88448	YEVAVPLCK	Kinesin light chain 2
Q6A0A2	ETQSVDRLPSTPTTTACK	La-related protein 4B
Q61029	EMFPYEASTPTGISASCR	Lamina-associated polypeptide 2, isoforms beta/delta/epsilon/gamma
P02469	CGNTVPDDDNQVVSLSPGSR	Laminin subunit beta-1
P02468	TLPTGCFNTPSIEKP	Laminin subunit gamma-1
Q8BLN5	LSQVPENCPDYQK	Lanosterol synthase
O88822	ESNSFAENGCK	Lathosterol oxidase
Q6PB66	VFESTCSSGSPGSNQALLLLR	Leucine-rich PPR motif-containing protein, mitochondrial
Q8C129	QSPDGTCSLPSAR	Leucyl-cystinyl aminopeptidase
P24527	PEVADTCSLASPASVCR	Leukotriene A-4 hydrolase
Q8C8U0	INNFEPNCLR	Liprin-beta-1
Q8JZR0	GLAVSDNGPCLGYR	Long-chain-fatty-acid--CoA ligase 5
P35951	TTEDELHICR	Low-density lipoprotein receptor
Q99MN1	EICNAYTELNDPVR	Lysine--tRNA ligase
P17047	CNSVLTYNLTPVVQK	Lysosome-associated membrane glycoprotein 2
Q9DC37	ALSALCDPSR	Major facilitator superfamily domain-containing protein 1
P14152	ENFSCLTR	Malate dehydrogenase, cytoplasmic
P08249	ETECTYFSTPLLLGK, TIIPLISQCTPK	Malate dehydrogenase, mitochondrial
P53690	LLYCQR	Matrix metalloproteinase-14
Q80UU9	GLCSGPGAGEESPAATLPR	Membrane-associated progesterone receptor component 2
Q9CXI5	LCYYIGATDDAATK	Mesencephalic astrocyte-derived neurotrophic factor
P47802	ECLTLLSQR	Metaxin-1
Q9Z2D8	NPGVWLNTAQPLCK	Methyl-CpG-binding domain protein 3
Q91VS7	VFANPEDCAGFGK	Microsomal glutathione S-transferase 1
Q9QXZ0	FQNLSCSLDER	Microtubule-actin cross-linking factor 1
Q791V5	TYCYDLR	Mitochondrial carrier homolog 2
P62073	EAELSKGESVCLDR	Mitochondrial import inner membrane translocase subunit Tim10
Q3V3R1	GDAPECFVSPLAK	Monofunctional C1-tetrahydrofolate synthase, mitochondrial
O35379	ECGAPSELLQQR	Multidrug resistance-associated protein 1
Q7TPV4	YPVICK	Myb-binding protein 1A
Q60605	ILYSQCGDVMR	Myosin light polypeptide 6
O08638	CNGVLEGIR, EDQSILCTGESGAGK	Myosin-11
Q8VDD5	KLEEDQIIMEDQNCK, KMEDGVGCLETAEEAK, SMMQDREDQSILCTGESGAGK	Myosin-9
Q9EQC5	ILPVLCGLTVDPEK	N-terminal kinase-like protein
Q64191	NCQPNYWR	N(4)-(beta-N-acetylglucosaminyl)-L-asparaginase
Q9JHL1	QLTCTEEMAHR	Na(+)/H(+) exchange regulatory cofactor NHE-RF2
Q61941	EANSIVITPGYGLCAAK	NAD(P) transhydrogenase, mitochondrial
P03899	ANPYECGFDPTSSAR	NADH-ubiquinone oxidoreductase chain 3
Q8K1S3	DPSSSVSGTFGCLGGR	Netrin receptor UNC5B
Q8R151	TTLPCSGLGISDEER	NFX1-type zinc finger-containing protein 1
P10493	AECLNPAQPGR	Nidogen-1
P70313	FNSVSCSDPLVSSWR, SVGQEPGPPCGLGLGLGLGLCGK	Nitric oxide synthase, endothelial
Q99LJ8	YSAEFANSNDKDDQDLNCPSAVK	Nogo-B receptor
Q99K48	FACHSASLTVR	Non-POU domain-containing octamer-binding protein
P70255	APGCVLSNPDQK	Nuclear factor 1 C-type
Q99P88	ISNQVDLPSVCAQYR, YVENPSLVLNCER	Nuclear pore complex protein Nup155
Q9JIH2	QLAGLNCSVR	Nuclear pore complex protein Nup50
Q9D6Z1	IVNDNATYCR	Nucleolar protein 56
Q8R5K4	QAVDPPVASFCR	Nucleolar protein 6
Q9JIK5	KDAQELSQNTCIK, LSVACFYGGTPYGGQIER	Nucleolar RNA helicase 2
P29758	VLPMNTGVEAGETACK	Ornithine aminotransferase, mitochondrial
Q8VDZ4	GGVNPFTNGCCNNVSR	Palmitoyltransferase ZDHHC5
Q9CPV7	TFFTSPCTEEPR	Palmitoyltransferase ZDHHC6
P17742	IIPGFMCQGGDFTR	Peptidyl-prolyl cis-trans isomerase A
Q61576	GLQGMCVGER	Peptidyl-prolyl cis-trans isomerase FKBP10
P30416	LQAFSAAIESCNK	Peptidyl-prolyl cis-trans isomerase FKBP4
O35465	CLNNLAASQLK	Peptidyl-prolyl cis-trans isomerase FKBP8
Q8R035	LSISYCR	Peptidyl-tRNA hydrolase ICT1, mitochondrial
Q8C0C7	VNLQMVYDSPVCR	Phenylalanine--tRNA ligase alpha subunit
Q8VEM8	FACFER	Phosphate carrier protein, mitochondrial
Q61194	ASVCNLQISPK	Phosphatidylinositol 4-phosphate 3-kinase C2 domain-containing subunit alpha
Q8BH04	NCWLAR	Phosphoenolpyruvate carboxykinase [GTP], mitochondrial
P09411	FCLDNGAK	Phosphoglycerate kinase 1
Q9DBJ1	YADLTEDQLPSCESLK, YADLTEDQLPSCESLKDTIAR	Phosphoglycerate mutase 1
Q91XR9	ILAFPCNQFGR	Phospholipid hydroperoxide glutathione peroxidase, nuclear
Q9JIZ9	SGTGQQLGQAAEESNCCAR	Phospholipid scramblase 3
E2JF22	QHQQAPLPAQAVCADGTR	Piezo-type mechanosensitive ion channel component 1
Q91VC4	TCESLPGIMTTK	Plasmalemma vesicle-associated protein
Q99K51	KLENCNYAVELGK	Plastin-3
Q08481	CQAGILSGFK, KQEGQYYCTASNR, QEGQYYCTASNR	Platelet endothelial cell adhesion molecule
Q9QXS1	AFCGFEDPR, CITDPQTGLCLLPLK, LLEAQACTGGIIDPSTGER, LQLEACETR	Plectin
P70207	SNCLPLR, VLNCDTITQVK	Plexin-A2
B2RXS4	VLNCDTISQVK	Plexin-B2
P60335	VMTIPYQPMPASSPVICAGGQDR	Poly(rC)-binding protein 1
P17225	LSLDGQNIYNACCTLR	Polypyrimidine tract-binding protein 1
Q9Z1W8	LIIVEGCQR	Potassium-transporting ATPase alpha chain 2
Q99KP6	IWSVPNTSCVQVVR	Pre-mRNA-processing factor 19
Q99PV0	GSELQLPFQACLK	Pre-mRNA-processing-splicing factor 8
P48678	GSHCSGSGDPAEYNLR	Prelamin-A/C
Q3U186	AVLQQVTEDGCK	Probable arginine--tRNA ligase, mitochondrial
Q501J6	GVEICIATPGR, TTSSANNPNLMYQDECDRR	Probable ATP-dependent RNA helicase DDX17
Q6Q899	CVLEAFR	Probable ATP-dependent RNA helicase DDX58
Q99LE2	HCSPDPSGIQQVMAQA	Probable G-protein coupled receptor 146
Q8K0B2	DQCTVTR	Probable lysosomal cobalamin transporter
Q80VP5	TSNCVVLK	Probable peptide chain release factor C12orf65 homolog, mitochondrial
P62962	CSVIR	Profilin-1
Q9WU78	YYDQICSIEPK	Programmed cell death 6-interacting protein
P50580	MGVVECAK	Proliferation-associated protein 2G4
Q60715	HAACPVLVGNK, RPCTLSELE	Prolyl 4-hydroxylase subunit alpha-1
Q91ZA3	MADEAVCVGPAPTSK	Propionyl-CoA carboxylase alpha chain, mitochondrial
Q9R1P0	ATCIGNNSAAAVSMLK	Proteasome subunit alpha type-4
Q9QUM9	CDPAGYYCGFK	Proteasome subunit alpha type-6
Q9R1P3	CLEELQK	Proteasome subunit beta type-2
Q9JIF0	QLVTNACLIK	Protein arginine N-methyltransferase 1
Q9D7M1	ECLTEMER	Protein C20orf11 homolog
P12399	TNCYGNSLNR	Protein CTLA-2-alpha
P09103	KEECPAVR	Protein disulfide-isomerase
P27773	VDCTANTNTCNK	Protein disulfide-isomerase A3
Q99LX0	DVMICPDTSLEDAK	Protein DJ-1
Q9DCM0	SCTYTYLLGDR, SLLPGCQSVISR	Protein ETHE1, mitochondrial
Q6NS82	QNPAQFCAR	Protein FAM134A
Q91VU0	ICLEDNVLMSGVK	Protein FAM3C
Q5SW19	CLTQQAVALQR	Protein KIAA0664
O55126	ICQEVLPK	Protein NipSnap homolog 2
Q9D662	AILNPLCQVDYR	Protein transport protein Sec23B
Q8C407	CVLMPMPSLGFNR	Protein YIPF4
Q8BMT9	LLETPCVR	Protein-cysteine N-palmitoyltransferase HHAT
P30558	MDTCSSHLNNSIYK	Proteinase-activated receptor 1
O88634	AMLCR	Proteinase-activated receptor 4
Q922Q4	CMTNTPVVVR	Pyrroline-5-carboxylate reductase 2
Q05920	ADFAQACQDAGVR	Pyruvate carboxylase, mitochondrial
P52480	CDENILWLDYK, NTGIICTIGPASR	Pyruvate kinase isozymes M1/M2
Q61598	QLICDPSYVK	Rab GDP dissociation inhibitor beta
P46061	LNNCGMGIGGGK, SPACFTLQELK	Ran GTPase-activating protein 1
Q99MK9	IQEALHACPLG	Ras association domain-containing protein 1
P97855	VMSQNFTNCHTK	Ras GTPase-activating protein-binding protein 1
P61027	TCVLFR	Ras-related protein Rab-10
P35282	VVLLGEGCVGK	Ras-related protein Rab-21
P35285	CDLTDVR	Ras-related protein Rab-22A
P51150	AQAWCYSK	Ras-related protein Rab-7a
Q99JI6	QWNNCAFLESSAK	Ras-related protein Rap-1b
Q60870	NCMTDLLAK	Receptor expression-enhancing protein 5
B2RU80	SPGAGPTVVHCSAGVGR	Receptor-type tyrosine-protein phosphatase beta
P31266	IIQFQATPCPK	Recombining binding protein suppressor of hairless
Q6NXI6	VDVCSTETLK	Regulation of nuclear pre-mRNA domain-containing protein 2
Q9QYF1	MLSSGVCTSNVQLPGK	Retinol dehydrogenase 11
P62746	IQAYDYLECSAK	Rho-related GTP-binding protein RhoB
Q62159	LVIVGDGACGK	Rho-related GTP-binding protein RhoC
P97348	RITQNCCLAT	Rho-related GTP-binding protein RhoD
P84096	YLECSALQQDGVK	Rho-related GTP-binding protein RhoG
Q91VI7	LENCGITAANCK	Ribonuclease inhibitor
Q99PL5	LKELESQVSCLEK	Ribosome-binding protein 1
Q91W59	TPPGVSAPTEPLLCK	RNA-binding motif, single-stranded-interacting protein 1
Q8C310	GASSHDPQSQCVEK	Roundabout homolog 4
Q8C310	LAGTSSPWASSDSLCSR	Roundabout homolog 4
Q9CX11	VGGPNPLSCLK	rRNA-processing protein UTP23 homolog
Q6P5B0	VLEEVCASSQGPAAR	RRP12-like protein
Q9CQ65	NVDCVLLAR	S-methyl-5'-thioadenosine phosphorylase
Q9WTX5	GLLDVTCK	S-phase kinase-associated protein 1
O55143	ANACNSVIK, NYLEQPGKECVQPATK, SLPSVETLGCTSVICSDK	Sarcoplasmic/endoplasmic reticulum calcium ATPase 2
Q64518	TGTLTTNQMSVCR, VGEATETALTCLVEK	Sarcoplasmic/endoplasmic reticulum calcium ATPase 3
P42208	LTVVDTPGYGDAINCR	Septin-2
O55131	ADTLTPEECQQFK	Septin-7
Q80UG5	NQEDSEVTPSCVGDMADNPR	Septin-9
P97363	ECIQQLAENTR, NTGSCQEAAAEVLK	Serine palmitoyltransferase 2
Q9Z1Z2	CVLPEEDSGELAKPK	Serine-threonine kinase receptor-associated protein
Q9D0B0	EAGDVCYADVQK	Serine/arginine-rich splicing factor 9
O54949	ICDFGLAR	Serine/threonine-protein kinase NLK
Q76MZ3	ENVIMTQILPCIK	Serine/threonine-protein phosphatase 2A 65 kDa regulatory subunit A alpha isoform
Q9CYN2	SGGGGGSSGAGGGPSCGTSSSR	Signal peptidase complex subunit 2
Q9DBG7	VWELGGCANK	Signal recognition particle receptor subunit alpha
Q8CI08	QVLDYPSPDVECAK	SLAIN motif-containing protein 2
Q8BJU0	AIELNPANAVYFCNR	Small glutamine-rich tetratricopeptide repeat-containing protein alpha
P62317	HCNMVLENVK	Small nuclear ribonucleoprotein Sm D2
Q8CFE6	SSVTHLLCPTK	Sodium-coupled neutral amino acid transporter 2
Q5U4D8	LLALLPLSCQK	Sodium-dependent multivitamin transporter
Q61165	CLIAGER	Sodium/hydrogen exchanger 1
Q8VDN2	CSSILLHGK	Sodium/potassium-transporting ATPase subunit alpha-1
Q6PIE5	ACVVHGSDLK	Sodium/potassium-transporting ATPase subunit alpha-2
Q99MR3	DLGPTLLIHGVTPVTCTDL	Solute carrier family 12 member 9
Q8R3L5	HPLEPDSSASCFQQLR	Solute carrier organic anion transporter family member 3A1
Q8K078	CLQVFNTPK, HLFTSTSSATDSGCDTPPSSR	Solute carrier organic anion transporter family member 4A1
O08530	IVSCCKCPNGDSAGK	Sphingosine 1-phosphate receptor 1
Q9Z1N5	NCPHIVVGTPGR	Spliceosome RNA helicase Ddx39b
Q99NB9	QCCGTDGVEANYIK, VQENCIDLVGR	Splicing factor 3B subunit 1
Q60598	CALGWDHQEK, HCSQVDSVR	Src substrate cortactin
Q8R4Y4	CTQGFQLQDTPR, EQGSPETCWR, TCSICGLEPPCPR	Stabilin-1
Q9WUD1	EPCITPSGITYDR	STIP1 homology and U box-containing protein 1
O55106	CYIASAGADALAK	Striatin
Q8K2B3	VGSVLQEGCEK	Succinate dehydrogenase [ubiquinone] flavoprotein subunit, mitochondrial
Q9Z2I9	ICNQVLVCER, ILACDDLDEAAK	Succinyl-CoA ligase [ADP-forming] subunit beta, mitochondrial
Q9WUM5	LIGPNCPGVINPGECK	Succinyl-CoA ligase [ADP/GDP-forming] subunit alpha, mitochondrial
Q9D0K2	STGCDFAVSPNLMPMQQIST	Succinyl-CoA:3-ketoacid coenzyme A transferase 1, mitochondrial
Q9CXK4	LGLFCK	Sugar transporter SWEET1
Q61207	TAVDCGAVK, TCSGGSAVLCR	Sulfated glycoprotein 1
Q9R112	YDGYTSCPLVTGYNR	Sulfide:quinone oxidoreductase, mitochondrial
Q8BP27	SSSHSFCSVVK	Swi5-dependent recombination DNA repair protein 1 homolog
Q00262	LPDLTACR	Syntaxin-2
P11983	ICDDELILIK, SLHDALCVVK	T-complex protein 1 subunit alpha
P80315	TGCNVLLIQK	T-complex protein 1 subunit delta
P80313	QLCDNAGFDATNILNK, YNFFTGCPK	T-complex protein 1 subunit eta
P80318	NLQDAMQVCR, TLIQNCGASTIR	T-complex protein 1 subunit gamma
P42932	IAVYSCPFDGMITETK, QITSYGETCPGLEQYAIK	T-complex protein 1 subunit theta
P26039	NCGQMSEIEAK, TMQFEPSTMVYDACR	Talin-1
Q921F2	NPVSQCMR	TAR DNA-binding protein 43
Q5SSZ5	MCTICK	Tensin-3
Q9CQ88	VCGGFACSR	Tetraspanin-31
O70401	LEGCYPQR	Tetraspanin-6
Q62312	LTAQCVAER, SCSQEKIPEDGSLNTTK	TGF-beta receptor type-2
Q9D0R2	CGPLIDLCR	Threonine--tRNA ligase, cytoplasmic
Q8BYU6	CLSYHVANAYTSSQK	Torsin-1A-interacting protein 2
Q9DCS3	DIPLQSAATLGVNPCTAYR	Trans-2-enoyl-CoA reductase, mitochondrial
Q62351	MEGSCPAR	Transferrin receptor protein 1
Q9QUI0	IGAFGYMECSAK	Transforming protein RhoA
Q01853	MTNGFSGADLTEICQR	Transitional endoplasmic reticulum ATPase
Q62348	GFNKETAAACGEK	Translin
Q8BU14	ESVVDYCNR	Translocation protein SEC62
Q8VHE0	APTLASLENCMK, NEPPLTCPYSLK	Translocation protein SEC63 homolog
Q3V009	LCFDNSFSTISEK	Transmembrane emp24 domain-containing protein 1
Q9DCS1	LLLAGCSLLR	Transmembrane protein 176A
Q8BM55	SSGLLPVGQQVCAR	Transmembrane protein 214
Q9CXL1	GDSYSEGCLGQTGAR	Transmembrane protein 50A
Q9D1X9	GDSYESGCLGR	Transmembrane protein 50B
Q9CZX7	CTVCNEATPIK, VCQSLINLDGK	Transmembrane protein 55A
Q91YT8	CKGEPQPSSYSR	Transmembrane protein 63A
Q9D0N8	LADCLVPYSR	Transmembrane protein 88
Q8BFY9	CVNLVQK, SECLNNIGDSSPLIR	Transportin-1
O08784	GANLPCPGK	Treacle protein
Q8BMS1	ALMGLYNGQVLCK, CLAPMMSEVMR	Trifunctional enzyme subunit alpha, mitochondrial
Q64514	VALAEACR	Tripeptidyl-peptidase 2
Q9Z0L0	LTCAFPEK	Trophoblast glycoprotein
P05213	SIQFVDWCPTGFK	Tubulin alpha-1B chain
Q9ERD7	NMMAACDPR	Tubulin beta-3 chain
Q922F4	EIVHIQAGQCGNQIGTK	Tubulin beta-6 chain
Q99JR5	CPNGQVDSNDIYQVTPAYR	Tubulointerstitial nephritis antigen-like
Q8BYL4	EALSAECVR	Tyrosine--tRNA ligase, mitochondrial
P25911	ITFPCISDMIK	Tyrosine-protein kinase Lyn
Q04736	AANILVGENLICK	Tyrosine-protein kinase Yes
O35900	NCFIR	U6 snRNA-associated Sm-like protein LSm2
Q9QXA5	MPECYIR	U6 snRNA-associated Sm-like protein LSm4
Q8R5H1	LCENGNMNNVVTR	Ubiquitin carboxyl-terminal hydrolase 15
P61079	IYHPNINSNGSICLDILR	Ubiquitin-conjugating enzyme E2 D3
P61089	KLGRICLDILKDK	Ubiquitin-conjugating enzyme E2 N
Q8CFI2	VPTTLAEYCVK	Ubiquitin-conjugating enzyme E2 R1
Q02053	DNPGVVTCLDEAR	Ubiquitin-like modifier-activating enzyme 1
Q8C7R4	VCPATESIYSDEFYTK	Ubiquitin-like modifier-activating enzyme 6
Q6DIB4	TEVSGCPEDLTVGR	Uncharacterized protein C20orf112 homolog
A2A7S8	CSLLSASPASVR	Uncharacterized protein KIAA1522
Q91W34	APLCTEQFGSGAPR	UPF0420 protein C16orf58 homolog
P35456	EQSLQCR	Urokinase plasminogen activator surface receptor
P06869	FTDAPFGSDCEITGFGK, MLCAADPEWK, TSTGQCAQPSR	Urokinase-type plasminogen activator
P50544	SSAIPSPCGK	Very long-chain specific acyl-CoA dehydrogenase, mitochondrial
P46460	SQLSCVVVDDIER	Vesicle-fusing ATPase
P20152	QVQSLTCEVDALK	Vimentin
Q60932	YQVDPDACFSAK	Voltage-dependent anion-selective channel protein 1
Q60930	SCSGVEFSTSGSSNTDTGK, WCEYGLTFTEK	Voltage-dependent anion-selective channel protein 2
Q60931	VCNYGLTFTQK	Voltage-dependent anion-selective channel protein 3
